# Supplementary material for: Performance and statistical characteristics of ferronickel slag geopolymer concrete
Source: Sci Rep. 2025 Oct 28;15:37639. doi: 10.1038/s41598-025-21614-1 (PMC12568942; doi:10.1038/s41598-025-21614-1)
Supplement: Supplementary file 1 — Supplementary Material 1 [file 41598_2025_21614_MOESM1_ESM.xlsx]

## Sheet: Figure 9
Specimen	Slump
AB3-WB0.45-0	26
AB3-WB0.45-33	23
AB3-WB0.45-66	22
AB3-WB0.45-100	20
AB5-WB0.45-0	19
AB5-WB0.45-33	17
AB5-WB0.45-66	16
AB5-WB0.45-100	18
AB4-WB0.4-0	18
AB4-WB0.4-33	17
AB4-WB0.4-66	16
AB4-WB0.4-100	15
AB4-WB0.5-0	27
AB4-WB0.5-33	23
AB4-WB0.5-66	24
AB4-WB0.5-100	22

## Sheet: Figure 10
Specimen	3 days	14 days	28 days
AB3-WB0.45-0	39.89	11.49	2.85
AB3-WB0.45-33	40.12	12.53	3.03
AB3-WB0.45-66	38.71	11.34	3.16
AB3-WB0.45-100	37.65	12.04	1.96
AB5-WB0.45-0	38.81	10.04	3.39
AB5-WB0.45-33	39.21	10.11	5.33
AB5-WB0.45-66	38.82	9.07	3.47
AB5-WB0.45-100	38.05	7.97	3.63
AB4-WB0.4-0	40.99	8.7	5.66
AB4-WB0.4-33	41.37	9.99	5
AB4-WB0.4-66	40.86	10.17	4.62
AB4-WB0.4-100	40.11	10.04	2.21
AB4-WB0.5-0	36.19	14.21	3.93
AB4-WB0.5-33	36.76	14.89	4
AB4-WB0.5-66	35.95	15.76	0.65
AB4-WB0.5-100	35.32	14.78	1.93
Note:The data for 14 days and 28 days are accumulated on the basis of the data for 7 days

## Sheet: Figure 11
Specimen	3 days	14 days	28 days
AB3-WB0.45-0	2.81	0.75	0.2
AB3-WB0.45-33	2.86	0.79	0.22
AB3-WB0.45-66	2.76	0.75	0.3
AB3-WB0.45-100	2.53	0.9	0.17
AB5-WB0.45-0	3.4	0.31	0.14
AB5-WB0.45-33	3.61	0.08	0.27
AB5-WB0.45-66	3.32	0.23	0.16
AB5-WB0.45-100	3.12	0.32	0.11
AB4-WB0.4-0	3.74	0.36	0.16
AB4-WB0.4-33	3.96	0.26	0.19
AB4-WB0.4-66	3.41	0.61	0.09
AB4-WB0.4-100	3.5	0.45	0.14
AB4-WB0.5-0	3.31	0.43	0.24
AB4-WB0.5-33	3.45	0.47	0.13
AB4-WB0.5-66	3.51	0.2	0.1
AB4-WB0.5-100	3.21	0.41	0.11
Note:The data for 14 days and 28 days are accumulated on the basis of the data for 7 days

## Sheet: Figure 13
fc	ft	fc_fit	ft_fit
54.23	3.76	48	3.348
55.68	3.87	57	4.257
53.21	3.81
51.65	3.6
52.24	3.85
54.65	3.96
51.36	3.71
49.65	3.55
55.35	4.26
56.36	4.41
55.65	4.11
52.36	4.09
54.33	3.98
55.65	4.05
52.36	3.81
52.03	3.73

## Sheet: Figure 15
Figure 15(a)
Replacement rate of FNS	Average compressive strength
%	MPa
	AB3-WB0.45	AB5-WB0.45	AB4-WB0.4	AB4-WB0.5
0	54.23	52.24	55.35	54.33
33	55.68	54.65	56.36	55.65
66	53.21	51.36	55.65	52.36
100	51.65	49.65	52.36	52.03
Figure 15(b)
Replacement rate of FNS	Std.D of compressive strength
%	MPa
	AB3-WB0.45	AB5-WB0.45	AB4-WB0.4	AB4-WB0.5
0	4.3384	5.224	6.0885	6.5196
33	8.9088	8.1975	7.3268	7.791
66	6.3852	3.5952	5.0085	3.6652
100	5.165	5.958	7.3304	5.7233
Figure 15(c)
Replacement rate of FNS	COV
%	MPa
	AB3-WB0.45	AB5-WB0.45	AB4-WB0.4	AB4-WB0.5
0	0.08	0.1	0.11	0.12
33	0.16	0.15	0.13	0.14
66	0.12	0.07	0.09	0.07
100	0.1	0.12	0.14	0.11
